# Supplementary material for: Genetic correlation between genes targeted by lipid-lowering drugs and venous thromboembolism: A drug-target Mendelian randomization study
Source: Medicine (Baltimore). 2024 Dec 20;103(51):e40770. doi: 10.1097/MD.0000000000040770 (PMC11666180; doi:10.1097/MD.0000000000040770)
Supplement: Supplementary file 1 [file medi-103-e40770-s001.xlsx]

## Sheet: S1
Table S1. Phenotype descriptions and distributions
Phenotypes	Study/Consortium	Sample Size	N Cases	N Controls	Population	GWAS ID(MRC-IEU)	Unit	Data availability
Lipids
Low Density Lipoprotein Cholestrol	Global Lipids Genetics Consortium (GLGC)	173082			96% European ancestry	ieu-a-300	mg/dl	https://gwas.mrcieu.ac.uk/
Triglycerides	Global Lipids Genetics Consortium (GLGC)	177861			96% European ancestry	ieu-a-302	mg/dl	https://gwas.mrcieu.ac.uk/
Apolipoprotein B		115078			European	met-d-ApoB	mmol/L	https://gwas.mrcieu.ac.uk/
Outcoms
Venous thromboembolism	UK Biobank(UKB)	361194	4620	356574	European	ukb-d-I9_VTE		https://gwas.mrcieu.ac.uk/
DVT of lower extremities	UK Biobank(UKB)	361194	2116	359078	European	ukb-d-I9_PHLETHROMBDVTLOW		https://gwas.mrcieu.ac.uk/
Pulmonary embolism	UK Biobank(UKB)	361194	2118	359076	European	ukb-d-I26		https://gwas.mrcieu.ac.uk/
Positive control
Coronary artery disease	CARDIoGRAMplusC4D + UK Biobank	184305	60801	123504	European	ieu-a-7		https://gwas.mrcieu.ac.uk/

## Sheet: S2
Table S2. Characterization of lipid-lowering gene variants based on LDL and TG
Primary Pharmacological Action	SNP	Effect Allele	Non-effect Allele	Effect Allele Frequency	P Value	Beta	Se	F
Reduced LDL-C	HMGCR
	rs10066707	A	G	0.4169	2.97303e-19	0.0497	0.0054	84.7063
	rs10515198	A	G	0.1029	5.98963e-22	0.0599	0.0061	96.4249
	rs12659791	C	T	0.1557	1.422e-18	0.0433	0.005	74.9947
	rs12916	C	T	0.4314	7.79112e-78	0.0733	0.0038	372.079
	rs3804231	A	G	0.1319	1.88408e-29	0.0642	0.0053	146.728
	rs3857388	C	T	0.128	2.2009e-11	0.0421	0.0059	50.9161
	rs72633962	C	T	0.1412	3.32736e-15	0.06	0.0072	69.4428
	PCSK9
	rs10493176	G	T	0.1148	2.53513e-14	-0.0776	0.0102	57.8779
	rs11206510	C	T	0.1544	2.38013e-53	-0.0831	0.005	276.221
	rs11206514	A	C	0.6108	9.94947e-33	0.0507	0.0041	152.913
	rs11583974	A	G	0.03034	3.95103e-09	0.0646	0.0117	30.4849
	rs11591147	T	G	0.01715	8.57038e-143	-0.497	0.018	762.354
	rs12067569	A	G	0.0343	1.96607e-17	0.0885	0.01	78.3216
	rs2479394	A	G	0.715	1.58416e-19	-0.0386	0.0041	88.6343
	rs2479409	A	G	0.6675	2.51478e-50	-0.0642	0.0041	245.187
	rs2495495	C	T	0.8654	3.51998e-08	-0.0342	0.0059	33.6003
	rs4927193	C	T	0.1306	4.26874e-11	-0.0352	0.0056	39.5097
	rs572512	T	C	0.3456	5.30884e-26	0.0478	0.0047	103.432
	rs585131	T	C	0.8153	2.69898e-35	0.0637	0.005	162.306
	NPC1L1
	rs2073547	G	A	0.1939	1.92309e-21	0.0485	0.0049	97.9684
	rs217386	A	G	0.4077	1.20393e-19	-0.0363	0.0038	91.2517
	rs7791240	C	T	0.09103	1.83802e-10	0.0425	0.0065	42.751
	APOB
	rs10164442	G	A	0.3206	7.78395e-13	0.0286	0.0039	53.7772
	rs10198175	G	A	0.91557	1.44911e-32	-0.0768	0.0063	148.606
	rs12691202	T	C	0.05145	8.22243e-19	-0.0966	0.0114	71.802
	rs12720796	C	A	0.02243	1.68e-10	0.0909	0.0141	41.5608
	rs12720842	C	T	0.02111	1.87715e-15	0.0993	0.0116	73.2786
	rs13392272	T	C	0.4129	1.45881e-118	0.0875	0.0037	559.252
	rs1367117	A	G	0.2876	9.48418e-183	0.1186	0.004	879.112
	rs17398765	G	A	0.0686	3.53671e-32	0.0916	0.0076	145.264
	rs1801701	T	C	0.07916	2.30197e-21	0.0638	0.0064	99.3748
	rs3791981	G	A	0.1201	2.03376e-41	-0.0939	0.0067	196.416
	rs4128553	T	C	0.09894	2.29985e-24	0.0652	0.006	118.083
	rs4665788	C	T	0.7744	1.11712e-52	-0.0667	0.0042	252.202
	rs515135	C	T	0.7823	1.08893e-178	0.1394	0.0048	843.409
	rs531593	G	A	0.06464	7.03396e-18	-0.0694	0.0078	79.1634
	rs6413458	A	G	0.02375	2.18801e-10	-0.094	0.0139	45.7321
	rs6547409	T	C	0.05937	8.19408e-45	-0.1226	0.0087	198.581
	rs6725189	T	G	0.2348	5.62859e-40	-0.0604	0.0045	180.154
	rs6754295	G	T	0.2586	1.63983e-47	-0.0628	0.0042	223.571
	rs6756743	T	C	0.04222	4.96798e-09	0.0553	0.0092	36.1301
	rs7567653	A	G	0.03694	3.36822e-26	-0.1145	0.0112	104.513
Reduced TG	LPL
	rs10102717	T	C	0.409	9.66273e-20	-0.0313	0.0034	84.7473
	rs10103634	A	G	0.3298	8.0891e-46	-0.0517	0.0036	206.239
	rs117604010	A	G	0.01979	3.11172e-15	-0.1371	0.017	65.0379
	rs117910839	A	T	0.03694	7.07131e-20	-0.1365	0.0141	93.7167
	rs11986942	G	C	0.3245	3.16957e-142	-0.098	0.0038	665.089
	rs12678919	G	A	0.1214	1.8197e-199	-0.1702	0.0056	923.715
	rs2410622	C	T	0.8562	1.2031e-26	-0.0537	0.0051	110.867
	rs283	T	C	0.2348	1.70412e-16	0.037	0.0044	70.712
	rs285	T	C	0.5277	4.80065e-56	-0.054	0.0034	252.246
	rs301	C	T	0.4274	1.86209e-167	-0.1089	0.0039	779.689
	rs312	C	G	0.1201	4.9272e-17	-0.0398	0.005	63.3609
	rs3289	C	T	0.0277	3.67113e-33	0.1447	0.0111	169.936
	rs3779788	T	C	0.1306	4.65801e-76	-0.0916	0.0049	349.457
	rs3898938	T	C	0.4393	1.21899e-12	-0.0244	0.0034	51.5012
	rs4557718	C	T	0.1266	3.26437e-24	0.0578	0.0059	95.9724
	rs4599828	C	T	0.533	1.59001e-11	0.0241	0.0034	50.2425
	rs4922119	T	C	0.4499	1.66994e-95	-0.0708	0.0034	433.614
	rs6586872	G	A	0.7441	4.08602e-19	0.0339	0.0038	79.5843
	rs6998248	T	C	0.8681	6.74497e-10	0.0473	0.0079	35.8475
	rs7003579	C	T	0.785	4.71596e-10	-0.0255	0.004	40.6402
	rs7005359	G	A	0.2058	1.86209e-57	-0.0797	0.005	254.08
	rs7016529	C	T	0.01319	3.57026e-35	0.1911	0.014	186.32
	rs7844579	C	T	0.5264	2.99799e-10	0.0215	0.0034	39.9866
	rs9644636	G	T	0.2639	2.02023e-27	0.0415	0.0039	113.23
	ANGPTL3
	rs1168032	G	A	0.6781	1.48594e-80	0.0683	0.0035	380.803
	rs12039115	T	C	0.1095	6.53431e-21	-0.0471	0.0051	85.2897
	rs4587594	A	G	0.31	3.50268e-82	-0.0694	0.0035	393.168
	rs67537755	A	G	0.2573	5.96307e-09	0.0384	0.0064	35.9987
	APOC3
	rs12294259	T	C	0.05937	1.79061e-200	0.219	0.0069	1007.36
	rs1263167	G	A	0.1807	5.59242e-17	-0.0423	0.0049	74.5217
	rs180326	T	G	0.6372	6.26614e-108	-0.0839	0.0036	543.142
	rs2187126	G	A	0.05409	2.90269e-15	-0.0543	0.0069	61.9294
	rs5110	A	C	0.06464	2.13698e-34	0.156	0.0124	158.269
	rs533556	C	A	0.6306	1.61102e-59	-0.0596	0.0035	289.969
	rs61905084	C	T	0.1649	2.548e-20	-0.0563	0.0059	91.0547
	rs6589574	G	A	0.8786	3.02691e-113	-0.1283	0.0054	564.496
	rs7943309	A	G	0.03958	1.15505e-11	-0.0605	0.0087	48.3579
	rs888246	T	C	0.08179	8.98669e-31	0.0707	0.0058	148.586
Abbreviations: LDL-C, low density lipoprotein cholesterol; TG ,triglyceride; SNP, single-nucleotide polymorphisms; HMGCR, HMG-CoA reductase; NPC1L1, Niemann-Pick C1-like protein 1; PCSK9, proprotein convertase subtilisin/kexin type 9; APOB, Apolipoprotein B-100; ANGPTL3, angiopoietin-like 3; APOC3, Apolipoprotein C-III; LPL, lipoprotein lipase.

## Sheet: S3
Table S3. Characterization of lipid-lowering gene variants based on Apo-B
secondary Pharmacological Action	SNP	Effect Allele	Non-effect Allele	Effect Allele Frequency	P Value	Beta	Se	chr	pos
Reduced Apo-B	HMGCR
	rs12916	C	T	0.400342	5.10035e-46	0.0592854	0.00421018	5	74656539
	rs141642272	C	G	0.027163	2.70023e-14	0.0958611	0.0128371	5	74615209
	rs151000110	A	G	0.05857	2.99985e-21	0.0836161	0.00890352	5	74725216
	rs17562686	T	C	0.09272	1.79999e-10	0.044834	0.00711565	5	74668589
	rs2006760	G	C	0.204116	9.29994e-09	0.0296896	0.00518275	5	74562029
	rs4704196	G	A	0.363623	7.29962e-20	0.0393371	0.00428062	5	74537606
	rs75871659	G	C	0.127069	2.39994e-20	0.0571534	0.00620495	5	74595090
	PCSK9
	rs10493176	G	T	0.075766	3.29997e-10	-0.0501956	0.00782755	1	55538552
	rs11206513	T	C	0.599803	2.90001e-17	0.0356915	0.00425728	1	55507649
	rs11206517	G	T	0.033009	2.90001e-16	0.0941849	0.0115436	1	55526428
	rs11591147	T	G	0.017458	3.59998e-98	-0.324428	0.0157124	1	55505647
	rs12732125	T	C	0.020608	1e-09	-0.0878273	0.0145341	1	55470153
	rs17111503	G	A	0.268489	6.00067e-16	0.0374162	0.00467794	1	55503448
	rs199717562	G	A	0.194492	1.9002e-26	-0.0589285	0.00554194	1	55491851
	rs2483205	T	C	0.438513	4.70002e-12	-0.0290278	0.00425388	1	55518316
	rs3976734	G	A	0.37386	2.49977e-12	-0.0323751	0.00460225	1	55489960
	rs472495	T	G	0.649117	2.39994e-16	0.0347673	0.00431624	1	55521313
	rs530804537	A	G	0.011142	2.29985e-19	-0.178365	0.0199823	1	55583210
	rs72660539	A	G	0.136003	1.79999e-09	0.0357193	0.00604702	1	55494906
	NPC1L1
	rs10260606	C	G	0.182659	2.39999e-10	0.0326945	0.00532662	7	44584551
	APOB
	rs10164442	G	A	0.31772	2.39994e-18	0.037855	0.00443965	2	21205563
	rs11902417	A	G	0.22785	3.29989e-51	-0.072457	0.00490604	2	21198900
	rs12720807	T	A	0.11795	2.29985e-26	0.066796	0.00647275	2	21253628
	rs1801701	T	C	0.097377	1.40001e-08	0.0379645	0.00694845	2	21228827
	rs36134738	G	A	0.069098	1.20005e-33	-0.0976038	0.00827833	2	21182116
	rs3791981	G	A	0.083842	1.10002e-19	-0.0664355	0.0074194	2	21245367
	rs4076525	C	T	0.746714	1.39991e-30	-0.0537813	0.00478042	2	21151917
	rs531593	G	A	0.064726	2.5e-10	-0.0524176	0.00853282	2	21348574
	rs533617	C	T	0.039312	2.90001e-35	-0.128126	0.0106088	2	21233972
	rs562338	G	A	0.819635	2.29985e-95	0.108337	0.00535371	2	21288321
	rs57947200	A	T	0.202227	1.50003e-19	-0.0454381	0.00514238	2	21217229
	rs60403635	C	T	0.043021	1.10002e-17	-0.0843308	0.0101866	2	21272778
	rs693	A	G	0.520903	2.30144e-105	0.0881127	0.00412539	2	21232195
	rs7575840	T	G	0.348517	2.99985e-72	0.0764923	0.00433997	2	21273490
	rs76384951	C	A	0.082474	2.1e-09	-0.0455462	0.00754182	2	21216112
	rs79281791	G	A	0.119821	2.39994e-26	0.0656453	0.0063685	2	21145850
	LPL
	rs117227752	A	G	0.088525	2e-08	-0.0395353	0.00726789	8	19843861
	rs13702	C	T	0.287853	1.29987e-11	-0.0285946	0.00456112	8	19824492
	rs301	C	T	0.235462	3.50002e-09	-0.0260318	0.00486702	8	19816934
	ANGPTL3
	rs1002687	A	G	0.644777	4.00037e-25	0.0427544	0.00430743	1	62963737
	rs1168100	C	T	0.301174	2.99985e-11	0.0289615	0.00450119	1	63124542
	rs12239737	A	T	0.334984	1.20005e-25	-0.044665	0.00443142	1	63086001
	APOC3
	rs12274146	A	G	0.067158	4.90004e-13	0.0596294	0.00825546	11	116605076
	rs180327	T	C	0.645899	6.69993e-10	-0.0258186	0.00431504	11	116623659
	rs4520	C	T	0.754592	4.79954e-11	-0.0301978	0.00483472	11	116701535
	rs7123666	G	A	0.903803	3.40017e-13	-0.0496473	0.00704918	11	116667083
	rs964184	C	G	0.867255	1.69981e-38	-0.0761792	0.00607905	11	116648917
Abbreviations: SNP, single-nucleotide polymorphisms；Chr, chromosome; Pos, position

## Sheet: S4
Table S4. Association of genetically proxied lipid-lowering drug targets with risk of VTE using primary lipid modifying effect
Drug Target	Lipid modifying effect	Methods	SNP	Beta	SE	OR(95%CI)	P value
HMGCR	LDL-C reducing	MR Egger	7	0.0186811	0.0151453	0.981(0.953, 1.011)	0.272223
		Weighted median	7	0.00479812	0.00312102	0.995(0.989, 1.001)	0.124206
		Inverse variance weighted	7	0.00611045	0.00287089	0.994(0.988, 1.000)	0.0333022
		Simple mode	7	0.000262069	0.00528404	1.000(0.989, 1.010)	0.962054
		Weighted mode	7	0.00409742	0.00363596	0.996(0.989, 1.003)	0.30282
PCSK9	LDL-C reducing	MR Egger	12	-9.18231e-05	0.00307816	1.000(0.994, 1.006)	0.976789
		Weighted median	12	0.00106053	0.00171702	0.999(0.995, 1.002)	0.5368
		Inverse variance weighted	12	0.00205069	0.00192878	0.998(0.994, 1.002)	0.287689
		Simple mode	12	-0.000511785	0.00352465	1.001(0.994, 1.007)	0.887178
		Weighted mode	12	0.00144771	0.00187918	0.999(0.995, 1.002)	0.457292
NPC1L1	LDL-C reducing	MR Egger	3	-0.0116593	0.0353092	1.012(0.944, 1.084)	0.796961
		Weighted median	3	-0.000728804	0.00528449	1.001(0.990, 1.011)	0.890309
		Inverse variance weighted	3	-0.000555726	0.0045987	1.001(0.992, 1.010)	0.903815
		Simple mode	3	0.000410946	0.00700205	1.000(0.986, 1.013)	0.958536
		Weighted mode	3	-0.00115475	0.00650044	1.001(0.988, 1.014)	0.875368
APOB	LDL-C reducing	MR Egger	20	-0.0045953	0.00392452	1.005(0.997, 1.012)	0.256898
		Weighted median	20	-0.00511909	0.0015109	1.005(1.002, 1.008)	<0.001
		Inverse variance weighted	20	-0.00486183	0.00131863	1.005(1.002, 1.007)	<0.001
		Simple mode	20	-0.00524835	0.00245744	1.005(1.000, 1.010)	0.0459379
		Weighted mode	20	-0.00524835	0.00162086	1.005(1.002, 1.008)	0.00432886
LPL	TG reducing	MR Egger	24	-0.00557875	0.00198229	1.006(1.002, 1.010)	0.0101019
		Weighted median	24	-0.00319499	0.00139325	1.003(1.000, 1.006)	0.0218365
		Inverse variance weighted	24	-0.00307181	0.00104787	1.003(1.001, 1.005)	0.00337353
		Simple mode	24	-0.00254189	0.00215244	1.003(0.998, 1.007)	0.249698
		Weighted mode	24	-0.00347979	0.00164013	1.003(1.000, 1.007)	0.0448562
ANGPTL3	TG reducing	MR Egger	4	0.0205958	0.0110766	0.980(0.959, 1.001)	0.204058
		Weighted median	4	0.0065706	0.0028149	0.993(0.988, 0.999)	0.019584
		Inverse variance weighted	4	0.00524652	0.00269505	0.995(0.990, 1.000)	0.0515677
		Simple mode	4	0.00698388	0.00367071	0.993(0.986, 1.000)	0.153239
		Weighted mode	4	0.00663706	0.00307468	0.993(0.987, 0.999)	0.119732
APOC3	TG reducing	MR Egger	10	-0.00284191	0.00278542	1.003(0.997, 1.008)	0.337454
		Weighted median	10	-0.00237523	0.00155744	1.002(0.999, 1.005)	0.127238
		Inverse variance weighted	10	-0.00225034	0.00132273	1.002(1.000, 1.005)	0.0888898
		Simple mode	10	-0.00212032	0.00189761	1.002(0.998, 1.006)	0.292777
		Weighted mode	10	-0.00236025	0.00181272	1.002(0.999, 1.006)	0.225233
Abbreviations: OR, odds ratio; LDL-C, low density lipoprotein cholesterol; TG ,triglyceride; SNP, single-nucleotide polymorphisms; HMGCR, HMG-CoA reductase; NPC1L1, Niemann-Pick C1-like protein 1; PCSK9, proprotein convertase subtilisin/kexin type 9; APOB, Apolipoprotein B-100; ANGPTL3, angiopoietin-like 3; APOC3, Apolipoprotein C-III; LPL, lipoprotein lipase.

## Sheet: S5
Table S5. Association of genetically proxied lipid-lowering drug targets with risk of LEDVT using primary lipid modifying effect
Drug Target	Lipid modifying effect	Methods	SNP	Beta	SE	OR(95%CI)	P value
HMGCR	LDL-C reducing	MR Egger	7	0.00639193	0.0078982	0.994(0.978, 1.009)	0.45512
		Weighted median	7	0.00472161	0.00182318	0.995(0.992, 0.999)	0.00960408
		Inverse variance weighted	7	0.00466063	0.00153391	0.995(0.992, 0.998)	0.00237844
		Simple mode	7	0.00581042	0.00265232	0.994(0.989, 0.999)	0.0710064
		Weighted mode	7	0.00473601	0.00225342	0.995(0.991, 1.000)	0.0802889
PCSK9	LDL-C reducing	MR Egger	12	0.00202672	0.00179273	0.998(0.994, 1.001)	0.284643
		Weighted median	12	0.00235188	0.00117704	0.998(0.995, 1.000)	0.0457024
		Inverse variance weighted	12	0.00181453	0.00108183	0.998(0.996, 1.000)	0.0934888
		Simple mode	12	-0.00135641	0.00233528	1.001(0.997, 1.006)	0.573061
		Weighted mode	12	0.00235059	0.0012033	0.998(0.995, 1.000)	0.0766642
NPC1L1	LDL-C reducing	MR Egger	3	-0.0271777	0.0239947	1.028(0.980, 1.077)	0.460453
		Weighted median	3	-0.000376012	0.0036428	1.000(0.993, 1.008)	0.917788
		Inverse variance weighted	3	-0.00124496	0.00312509	1.001(0.995, 1.007)	0.690353
		Simple mode	3	0.00233703	0.00506113	0.998(0.998, 1.008)	0.689612
		Weighted mode	3	0.00214253	0.00520642	0.998(0.998, 1.008)	0.720602
APOB	LDL-C reducing	MR Egger	20	-0.00389927	0.00217656	1.004(1.000, 1.008)	0.0900446
		Weighted median	20	-0.0026447	0.000971004	1.003(1.001, 1.005)	0.0064559
		Inverse variance weighted	20	-0.00203587	0.000747921	1.002(1.001, 1.004)	0.00648793
		Simple mode	20	-0.00333324	0.00138489	1.003(1.001, 1.006)	0.0264255
		Weighted mode	20	-0.0028617	0.00100102	1.003(1.001, 1.005)	0.0100474
LPL	TG reducing	MR Egger	24	-0.00159471	0.00134709	1.002(0.999, 1.004)	0.249118
		Weighted median	24	0.00048953	0.00102654	1.000(0.998, 1.002)	0.633451
		Inverse variance weighted	24	0.000262069	0.000712091	1.000(0.998, 1.001)	0.712853
		Simple mode	24	0.000183916	0.00177446	1.000(0.996, 1.003)	0.918349
		Weighted mode	24	0.000300655	0.00127821	1.000(0.997, 1.002)	0.816123
ANGPTL3	TG reducing	MR Egger	4	0.00823054	0.00752722	0.992(0.997, 1.007)	0.38833
		Weighted median	4	0.00370393	0.00189478	0.996(0.993, 1.000)	0.0506056
		Inverse variance weighted	4	0.00329928	0.00172519	0.997(0.993, 1.000)	0.0558231
		Simple mode	4	0.00354935	0.00254961	0.996(0.991, 1.001)	0.258137
		Weighted mode	4	0.00379363	0.00221058	0.996(0.992, 1.001)	0.184644
APOC3	TG reducing	MR Egger	10	-0.000565408	0.00189286	1.001(0.997, 1.004)	0.772777
		Weighted median	10	-0.00224093	0.00112691	1.002(1.000, 1.004)	0.0467495
		Inverse variance weighted	10	-0.00186828	0.000898877	1.002(1.000, 1.004)	0.0376665
		Simple mode	10	-0.00189297	0.00161384	1.002(0.999, 1.005)	0.270919
		Weighted mode	10	-0.00184622	0.0013122	1.002(0.999, 1.004)	0.19302
Abbreviations: OR, odds ratio; LDL-C, low density lipoprotein cholesterol; TG ,triglyceride; SNP, single-nucleotide polymorphisms; HMGCR, HMG-CoA reductase; NPC1L1, Niemann-Pick C1-like protein 1; PCSK9, proprotein convertase subtilisin/kexin type 9; APOB, Apolipoprotein B-100; ANGPTL3, angiopoietin-like 3; APOC3, Apolipoprotein C-III; LPL, lipoprotein lipase.

## Sheet: S6
Table S6. Association of genetically proxied lipid-lowering drug targets with risk of PE using primary lipid modifying effect
Drug Target	Lipid modifying effect	Methods	SNP	Beta	SE	OR(95%CI)	P value
HMGCR	LDL-C reducing	MR Egger	7	0.0113712	0.0101566	0.989(0.969, 1.009)	0.313768
		Weighted median	7	0.00115377	0.00220737	0.999(0.995, 1.003)	0.60119
		Inverse variance weighted	7	0.00225495	0.00194557	0.998(0.994, 1.002)	0.246448
		Simple mode	7	-0.00199987	0.00366392	1.002(0.995, 1.009)	0.604869
		Weighted mode	7	0.00055461	0.00250864	0.999(0.995, 1.004)	0.832362
PCSK9	LDL-C reducing	MR Egger	12	-0.00134911	0.00164856	1.001(0.998, 1.005)	0.432222
		Weighted median	12	-0.000757801	0.00127042	1.001(0.998, 1.003)	0.550843
		Inverse variance weighted	12	0.000542826	0.00109727	0.999(0.997, 1.002)	0.620807
		Simple mode	12	-0.000469862	0.00222642	1.000(0.996, 1.005)	0.836715
		Weighted mode	12	-0.000302085	0.00128193	1.000(0.998, 1.003)	0.818036
NPC1L1	LDL-C reducing	MR Egger	3	-0.000282735	0.0252485	1.000(0.952, 1.051)	0.992871
		Weighted median	3	0.000246815	0.00364493	1.000(0.993, 1.007)	0.946013
		Inverse variance weighted	3	-0.000165784	0.00328838	1.000(0.994, 1.007)	0.959792
		Simple mode	3	0.000257714	0.00409071	1.000(0.992, 1.008)	0.955497
		Weighted mode	3	0.00026319	0.00443172	1.000(0.991, 1.008)	0.958043
APOB	LDL-C reducing	MR Egger	20	-0.000952332	0.00280346	1.001(0.995, 1.006)	0.738015
		Weighted median	20	-0.00196289	0.00108207	1.002(1.000, 1.004)	0.0696762
		Inverse variance weighted	20	-0.0020398	0.000946278	1.002(1.000, 1.004)	0.0311144
		Simple mode	20	-0.000735892	0.00167275	1.001(0.997, 1.004)	0.664952
		Weighted mode	20	-0.00165716	0.00109505	1.002(1.000, 1.004)	0.146657
LPL	TG reducing	MR Egger	24	-0.00548931	0.00141746	1.006(1.003, 1.008)	<0.001
		Weighted median	24	-0.00358264	0.00107269	1.004(1.001, 1.006)	<0.001
		Inverse variance weighted	24	-0.00331313	0.000749295	1.003(1.002, 1.005)	<0.001
		Simple mode	24	-0.000500728	0.0018421	1.001(0.997, 1.004)	0.788182
		Weighted mode	24	-0.00359188	0.00137656	1.004(1.001, 1.006)	0.0156796
ANGPTL3	TG reducing	MR Egger	4	0.00944859	0.0079205	0.991(0.975, 1.006)	0.355228
		Weighted median	4	0.00233427	0.00201213	0.998(0.994, 1.002)	0.246008
		Inverse variance weighted	4	0.00176661	0.00181533	0.998(0.995, 1.002)	0.330474
		Simple mode	4	0.00279123	0.00267773	0.997(0.992, 1.002)	0.373844
		Weighted mode	4	0.0024474	0.00225426	0.998(0.993, 1.002)	0.35707
APOC3	TG reducing	MR Egger	10	-0.0014427	0.00199176	1.001(0.998, 1.005)	0.4895
		Weighted median	10	-3.76175e-05	0.00126066	1.000(0.998, 1.003)	0.976195
		Inverse variance weighted	10	-5.71449e-05	0.000945843	1.000(0.998, 1.002)	0.951824
		Simple mode	10	-0.000156858	0.00155405	1.000(0.997, 1.003)	0.921815
		Weighted mode	10	0.000233778	0.00140263	1.000(0.997, 1.003)	0.871313
Abbreviations: OR, odds ratio; LDL-C, low density lipoprotein cholesterol; TG ,triglyceride; SNP, single-nucleotide polymorphisms; HMGCR, HMG-CoA reductase; NPC1L1, Niemann-Pick C1-like protein 1; PCSK9, proprotein convertase subtilisin/kexin type 9; APOB, Apolipoprotein B-100; ANGPTL3, angiopoietin-like 3; APOC3, Apolipoprotein C-III; LPL, lipoprotein lipase.

## Sheet: S7
Table S7. Association of genetically proxied lipid-lowering drug targets with risk of VTE using alternative lipid modifying effect
Drug Target	Lipid modifying effect	Methods	SNP	Beta	SE	P value	OR(95%CI)
HMGCR	Apo-B reducing	MR Egger	7	0.0212753	0.00860624	0.0563864	0.979(0.963, 0.996)
		Weighted median	7	0.00769965	0.00362145	0.0334927	0.992(0.985, 0.999)
		Inverse variance weighted	7	0.0091694	0.00264934	<0.001	0.991(0.986, 0.996)
		Simple mode	7	0.0042054	0.00574105	0.491467	0.996(0.985, 1.007)
		Weighted mode	7	0.0053509	0.00457803	0.286807	0.995(0.986, 1.004)
PCSK9	Apo-B reducing	MR Egger	12	0.00242269	0.00307914	0.44964	0.998(0.992, 1.004)
		Weighted median	12	0.00184275	0.00259899	0.478309	0.998(0.993, 1.003)
		Inverse variance weighted	12	0.00138402	0.00193519	0.474495	0.999(0.995, 1.002)
		Simple mode	12	0.00190807	0.00416636	0.655888	0.998(0.990, 1.006)
		Weighted mode	12	0.00190807	0.00291377	0.526024	0.998(0.992, 1.004)
NPC1L1	Apo-B reducing	Wald ratio	1	-0.00467363	0.0104447	0.654539	1.005(0.984, 1.025)
APOB	Apo-B reducing	MR Egger	16	0.00115703	0.00542358	0.834142	0.999(0.988, 1.010)
		Weighted median	16	-0.00603819	0.00175383	<0.001	1.006(1.003, 1.010)
		Inverse variance weighted	16	-0.00529555	0.00173597	0.00228478	1.005(1.002, 1.009)
		Simple mode	16	-0.00583366	0.0024673	0.0319704	1.006(1.001, 1.011)
		Weighted mode	16	-0.00633666	0.00201454	0.00666808	1.006(1.002, 1.010)
LPL	Apo-B reducing	MR Egger	3	-0.0455826	0.0408504	0.46518	1.047(0.966, 1.134)
		Weighted median	3	-0.0109046	0.00785191	0.1649	1.011(0.996, 1.027)
		Inverse variance weighted	3	-0.0141272	0.00649068	0.0295154	1.014(1.001, 1.027)
		Simple mode	3	-0.0106642	0.00941027	0.374673	1.011(0.992, 1.030)
		Weighted mode	3	-0.0105645	0.00896049	0.359654	1.011(0.993, 1.029)
ANGPTL3	Apo-B reducing	MR Egger	3	-0.027127	0.0236705	0.456749	1.027(0.981, 1.076)
		Weighted median	3	0.0108751	0.00481869	0.0240173	0.989(0.980, 0.999)
		Inverse variance weighted	3	0.0142048	0.0052044	0.00634537	0.986(0.976, 0.996)
		Simple mode	3	0.0108863	0.00537609	0.180149	0.989(0.979, 1.000)
		Weighted mode	3	0.0108863	0.00515235	0.168972	0.989(0.979, 0.999)
APOC3	Apo-B reducing	MR Egger	5	-0.00976708	0.00846669	0.332233	1.010(0.993, 1.027)
		Weighted median	5	-0.00713265	0.00409246	0.0813549	1.007(0.999, 1.015)
		Inverse variance weighted	5	-0.00759882	0.00350975	0.0303832	1.008(1.001, 1.015)
		Simple mode	5	-0.00625069	0.00534279	0.306981	1.006(0.996, 1.017)
		Weighted mode	5	-0.00689629	0.00504447	0.243384	1.007(0.997, 1.017)
Abbreviations: OR, odds ratio; Apo-B, Apolipoprotein-B; SNP, single-nucleotide polymorphisms；HMGCR, HMG-CoA reductase; NPC1L1, Niemann-Pick C1-like protein 1; PCSK9, proprotein convertase subtilisin/kexin type 9; APOB, Apolipoprotein B-100; ANGPTL3, angiopoietin-like 3; APOC3, Apolipoprotein C-III; LPL, lipoprotein lipase.

## Sheet: S8
Table S8. Association of genetically proxied lipid-lowering drug targets with risk of LEDVT using alternative lipid modifying effect
Drug Target	Lipid modifying effect	Methods	SNP	Beta	SE	P value	OR(95%CI)
HMGCR	Apo-B reducing	MR Egger	7	0.0111923	0.00584845	0.113841	0.989(0.978, 1.000)
		Weighted median	7	0.00624148	0.00226235	0.00580055	0.994(0.989, 0.998)
		Inverse variance weighted	7	0.00759405	0.00180039	<0.001	0.992(0.989, 0.996)
		Simple mode	7	0.00604227	0.00330879	0.117617	0.994(0.988, 1.000)
		Weighted mode	7	0.00580045	0.00281756	0.0852124	0.994(0.989, 1.000)
PCSK9	Apo-B reducing	MR Egger	12	0.00462221	0.00209246	0.0516497	0.995(0.991, 0.999)
		Weighted median	12	0.00334746	0.00173792	0.0540874	0.997(0.993, 1.000)
		Inverse variance weighted	12	0.00255663	0.00131508	0.0518854	0.997(0.995, 1.000)
		Simple mode	12	0.00317886	0.00241435	0.214727	0.997(0.992, 1.002)
		Weighted mode	12	0.00360496	0.00194684	0.0910781	0.996(0.993, 1.000)
NPC1L1	Apo-B reducing	Wald ratio	1	-0.00868155	0.00709777	0.221278	1.009(0.995, 1.023)
APOB	Apo-B reducing	MR Egger	16	-0.00147031	0.00335092	0.667519	1.001(0.995, 1.008)
		Weighted median	16	-0.00261334	0.00125676	0.0375775	1.003(1.000, 1.005)
		Inverse variance weighted	16	-0.00212463	0.00101857	0.036988	1.002(1.000, 1.004)
		Simple mode	16	-0.00413335	0.00182989	0.0392191	1.004(1.001, 1.008)
		Weighted mode	16	-0.00345884	0.00144637	0.0303311	1.003(1.001, 1.006)
LPL	Apo-B reducing	MR Egger	3	-0.00919295	0.0277604	0.796417	1.009(0.956, 1.066)
		Weighted median	3	0.00340994	0.00516091	0.508789	0.997(0.987, 1.007)
		Inverse variance weighted	3	0.00240078	0.00441082	0.586239	0.998(0.989, 1.006)
		Simple mode	3	0.00367993	0.00577947	0.589459	0.996(0.985 1.008)
		Weighted mode	3	0.00363964	0.00604205	0.608119	0.996(0.985 1.008)
ANGPTL3	Apo-B reducing	MR Egger	3	-0.00931364	0.0160857	0.665878	1.009(0.978, 1.042)
		Weighted median	3	0.00630591	0.00327611	0.0542527	0.994(0.987, 1.000)
		Inverse variance weighted	3	0.00750242	0.00280475	0.00747515	0.993(0.987, 0.998)
		Simple mode	3	0.00616384	0.00406212	0.268458	0.994(0.986, 1.002)
		Weighted mode	3	0.00616384	0.00378838	0.245256	0.994(0.987, 1.001)
APOC3	Apo-B reducing	MR Egger	5	-0.00717008	0.00575363	0.301145	1.007(0.996, 1.019)
		Weighted median	5	-0.00571359	0.00288048	0.0473057	1.006(1.000, 1.011)
		Inverse variance weighted	5	-0.00636746	0.00238509	0.00759199	1.006(1.002, 1.011)
		Simple mode	5	-0.00588845	0.00385571	0.201422	1.006(0.998, 1.014)
		Weighted mode	5	-0.00578589	0.00341861	0.165812	1.006(0.999, 1.013)
Abbreviations: OR, odds ratio; Apo-B, Apolipoprotein-B; SNP, single-nucleotide polymorphisms；HMGCR, HMG-CoA reductase; NPC1L1, Niemann-Pick C1-like protein 1; PCSK9, proprotein convertase subtilisin/kexin type 9; APOB, Apolipoprotein B-100; ANGPTL3, angiopoietin-like 3; APOC3, Apolipoprotein C-III; LPL, lipoprotein lipase.

## Sheet: S9
Table S9. Association of genetically proxied lipid-lowering drug targets with risk of PE using alternative lipid modifying effect
Drug Target	Lipid modifying effect	Methods	SNP	Beta	SE	P value	OR(95%CI)
HMGCR	Apo-B reducing	MR Egger	7	0.0117514	0.00615406	0.114453	0.998(0.976, 1.000)
		Weighted median	7	0.00250116	0.00232322	0.281661	0.998(0.993, 1.002)
		Inverse variance weighted	7	0.00303882	0.00189446	0.108703	0.997(0.993, 1.001)
		Simple mode	7	-0.000110207	0.00356675	0.976353	1.000(0.993, 1.007)
		Weighted mode	7	0.00161556	0.00322969	0.634732	0.998(0.992, 1.005)
PCSK9	Apo-B reducing	MR Egger	12	-0.0012406	0.0022018	0.585541	1.001(0.997, 1.006)
		Weighted median	12	-0.000937747	0.00194575	0.629844	1.001(0.997, 1.005)
		Inverse variance weighted	12	-0.000279363	0.0013838	0.840009	1.000(0.998, 1.003)
		Simple mode	12	-0.00390569	0.00319791	0.247493	1.004(0.998, 1.010)
		Weighted mode	12	-0.00146823	0.00218738	0.515922	1.001(0.997, 1.006)
NPC1L1	Apo-B reducing	Wald ratio	1	0.00043448	0.00746866	0.95361	1.000(0.985, 1.014)
APOB	Apo-B reducing	MR Egger	16	0.00311644	0.00351775	0.390624	0.997(0.990, 1.004)
		Weighted median	16	-0.00243417	0.00136618	0.0747916	1.002(1.000, 1.005)
		Inverse variance weighted	16	-0.00218911	0.00115992	0.0591201	1.002(1.000, 1.004)
		Simple mode	16	-0.00282639	0.00185905	0.149223	1.003(0.999, 1.006)
		Weighted mode	16	-0.0027013	0.00140331	0.073415	1.003(1.000, 1.005)
LPL	Apo-B reducing	MR Egger	3	-0.0500989	0.0292106	0.336052	1.051(0.993, 1.113)
		Weighted median	3	-0.0144092	0.00608394	0.017865	1.015(1.002, 1.027)
		Inverse variance weighted	3	-0.0175425	0.00464125	<0.001	1.018(1.008, 1.027)
		Simple mode	3	-0.0139226	0.00752489	0.205507	1.014(0.999, 1.029)
		Weighted mode	3	-0.0137841	0.00743216	0.204804	1.014(0.999, 1.029)
ANGPTL3	Apo-B reducing	MR Egger	3	-0.0161821	0.0169261	0.514303	1.016(0.983, 1.051)
		Weighted median	3	0.00392451	0.00332668	0.238116	0.996(0.990, 1.003)
		Inverse variance weighted	3	0.00562602	0.0029513	0.0566128	0.994(0.989, 1.000)
		Simple mode	3	0.00387168	0.00394864	0.430224	0.996(0.988, 1.004)
		Weighted mode	3	0.00387168	0.00395701	0.431039	0.996(0.988, 1.004)
APOC3	Apo-B reducing	MR Egger	5	-0.000908104	0.00605427	0.890286	1.001(0.989, 1.013)
		Weighted median	5	-0.000635092	0.00284426	0.823311	1.001(0.995, 1.006)
		Inverse variance weighted	5	-0.000390242	0.00250971	0.876433	1.000(0.995, 1.005)
		Simple mode	5	-0.00105902	0.00396951	0.802821	1.001(0.993, 1.009)
		Weighted mode	5	-0.00076224	0.00324262	0.825699	1.001(0.994, 1.007)
Abbreviations: OR, odds ratio; Apo-B, Apolipoprotein-B; SNP, single-nucleotide polymorphisms；HMGCR, HMG-CoA reductase; NPC1L1, Niemann-Pick C1-like protein 1; PCSK9, proprotein convertase subtilisin/kexin type 9; APOB, Apolipoprotein B-100; ANGPTL3, angiopoietin-like 3; APOC3, Apolipoprotein C-III; LPL, lipoprotein lipase.

## Sheet: S10
Table S10. Association of genetically proxied lipid-lowering drug targets with risk of CHD using primary lipid modifying effect
Drug Target	Lipid modifying effect	Methods	SNP	Beta	SE	P value	OR(95%CI)
HMGCR	LDL-C reducing	MR Egger	7	0.854178	0.401851	0.0868859	0.426(0.194, 0.936)
		Weighted median	7	0.402961	0.101116	<0.001	0.668(0.548, 0.815)
		Inverse variance weighted	7	0.367613	0.0776195	<0.001	0.692(0.595, 0.806)
		Simple mode	7	0.464232	0.161409	0.0282003	0.629(0.458, 0.863)
		Weighted mode	7	0.459303	0.119978	0.00867699	0.632(0.499, 0.799)
PCSK9	LDL-C reducing	MR Egger	12	0.550531	0.147984	0.00397397	0.577(0.431, 0.771)
		Weighted median	12	0.51144	0.0876142	<0.001	0.600(0.505, 0.712)
		Inverse variance weighted	12	0.510212	0.0733668	<0.001	0.600(0.520, 0.693)
		Simple mode	12	0.536235	0.150523	0.0044535	0.585(0.435, 0.786)
		Weighted mode	12	0.508582	0.1173	0.0011832	0.601(0.478, 0.757)
NPC1L1	LDL-C reducing	MR Egger	3	-0.0676392	1.26485	0.965988	1.070(0.090, 12.765)
		Weighted median	3	0.501633	0.18893	0.00792794	0.606(0.418, 0.877)
		Inverse variance weighted	3	0.503973	0.163661	0.00207443	0.604(0.438, 0.833)
		Simple mode	3	0.520448	0.225374	0.147211	0.594(0.382, 0.924)
		Weighted mode	3	0.450887	0.227351	0.185806	0.637(0.408, 0.995)
APOB	LDL-C reducing	MR Egger	20	0.693654	0.127683	<0.001	0.500(0.389, 0.642)
		Weighted median	20	0.315597	0.0655958	<0.001	0.729(0.641, 0.829)
		Inverse variance weighted	20	0.272814	0.0572237	<0.001	0.761(0.680, 0.852)
		Simple mode	20	0.258922	0.11212	0.0323277	0.772(0.620, 0.962)
		Weighted mode	20	0.353584	0.0677239	<0.001	0.702(0.615, 0.802)
LPL	TG reducing	MR Egger	23	0.258899	0.0763719	<0.001	0.772(0.665, 0.897)
		Weighted median	23	0.397099	0.0606489	<0.001	0.672(0.597, 0.757)
		Inverse variance weighted	23	0.442311	0.0452336	<0.001	0.643(0.588, 0.702)
		Simple mode	23	0.589185	0.109808	<0.001	0.555(0.447, 0.688)
		Weighted mode	23	0.377107	0.0661357	<0.001	0.686(0.602, 0.781)
ANGPTL3	TG reducing	MR Egger	4	-0.0291198	0.398228	0.948363	1.030(0.472, 2.247)
		Weighted median	4	0.174844	0.0991411	0.0778012	0.840(0.691, 1.020)
		Inverse variance weighted	4	0.191719	0.0890793	0.0313791	0.826(0.693, 0.983)
		Simple mode	4	0.166515	0.131629	0.295191	0.847(0.654, 1.096)
		Weighted mode	4	0.17317	0.116491	0.233836	0.841(0.669, 1.057)
APOC3	TG reducing	MR Egger	10	0.169165	0.125816	0.215648	0.844(0.660, 1.081)
		Weighted median	10	0.274016	0.0682784	<0.001	0.760(0.665, 0.869)
		Inverse variance weighted	10	0.216793	0.0552584	<0.001	0.805(0.722, 0.897)
		Simple mode	10	0.172224	0.112182	0.159102	0.842(0.676, 1.049)
		Weighted mode	10	0.228312	0.0787312	0.0175986	0.796(0.682, 0.929)
Abbreviations: CHD, Coronary heart disease; OR, odds ratio; Apo-B, Apolipoprotein-B; SNP, single-nucleotide polymorphisms；HMGCR, HMG-CoA reductase; NPC1L1, Niemann-Pick C1-like protein 1; PCSK9, proprotein convertase subtilisin/kexin type 9; APOB, Apolipoprotein B-100; ANGPTL3, angiopoietin-like 3; APOC3, Apolipoprotein C-III; LPL, lipoprotein lipase.

[truncated: 3 more sheets: S11, S12, S13]
